# Supplementary material for: Pheromone Recognition and Selectivity by ComR Proteins among Streptococcus Species
Source: PLoS Pathog. 2016 Dec 1;12(12):e1005979. doi: 10.1371/journal.ppat.1005979 (PMC5131902; doi:10.1371/journal.ppat.1005979)
Supplement: S1 Table — (XLSX) [file ppat.1005979.s007.xlsx]

## Sheet: Primers
Table S1. Primers used in this study.
Primer name	Description	Sequence
LW4-26	Sense primer - amplifies ~1000 bp upstream of S. mutans UA159 comR locus	GCAGACCAAGAGCGGGCGCA
LW6-46	Anti-sense primer - amplifies ~1000 bp upstream of S. mutans UA159 comR locus; underlined is 5' SalI cut site; GCGTG added to 5' end to facilitate enzyme digest	GCGTGCTGCAGCTTAATTTTCTTCCCAAAATCTTTTAACATAAAACC
LW4-40	Sense primer - amplifies ~1000 bp directly downstream of S. mutans UA159 comS start codon; underlined is 3' PstI cut site; GCGTG added to 5' end to facilitate enzyme digest	GCGTGGTCGACGGAGCTTATAATAGACAGCC
LW4-41	Anti-sense primer - amplifies ~1000 bp directly downstream of S. mutans UA159 comS start codon	GCGTGCTCGAGCGCTATGTGAATTTGAAAAA
LW2-33	Sense primer - amplifies a ~1000 bp segment of DNA encoding the spectinomycin resistance cassette from pLZ12-spec; underlined is a 5' SalI cut site; GCGTG added to 5' end to facilitate enzyme digest	GCGTGCTGCAGGTAACGTGACTGGCAAGAGATATTT
LW2-37	Anti-sense primer - amplifies ~1000 bp segment of DNA encoding the spectinoycin resistance cassette from pLZ12-spec; underline is a 3' PstI cut site; GCGTG added to 5' end to facilitate enzyme digest	GCGTGGTCGACCACCATTTTTTCAATTTTTTTATAATTTTTTTAATCTGTTAT
LW5-26	Sense primer; ~500 bases upstream from S. agalactiae 2603 v/r comR locus; underlined is 5' SalI cut site; GCGTG added to 5' end to facilitate enzyme digest	GCGTGGTCGACCGTTAAGAACTTGACTGTCTTCCCGGAAAA
LW5-27	Anti-sense primer; directly upstream of S. agalactiae 2603 v/r comS start codon; 3' SpeI site underlined: GCGTG added at 5' end to facilitate enzyme digest	GCGTGACTAGTCACTATAATAAACTCCTAAATAATATTTTG
DAM1067	Sense primer; ~500 bases upstream from S. bovis SboB comR locus; underlined is 5' SalI cut site; GTGC added to 5' end to facilitate enzyme digest	GTGCGTCGACAAAAACTTGACTGTTTTCCCAGAAAATATG
DAM1068	Anti-sense primer; directly upstream of S. bovis SboB comS start codon; 3' PstI site underlined: GTGC added at 5' end to facilitate enzyme digest	GTGCCTGCAGTTGCTCCTTCTCCCCTTTCTCTAATTTC
DAM1065	Sense primer; ~500 bases upstream from S. bovis 83 comR locus; underlined is 5' SalI cut site; GTGC added to 5' end to facilitate enzyme digest	GTGCGTCGACACAACAATCCTTATCGATTACATGCTTAAC
DAM1066	Anti-sense primer; directly upstream of S. bovis 83 comS start codon; 3' PstI site underlined: GTGC added at 5' end to facilitate enzyme digest	GTGCCTGCAGTATTAGCTTCCTCTCTCCTTTCCCAATTTC
EB26	Sense primer; ~500 bases upstream from S. mutans UA159 comR locus; underlined is 5' SalI cut site; GCGTG added to 5' end to facilitate enzyme digest	GCGTGGTCGACGGCTGGATCTTGCGAGACTACTCTAAGACTAATCCAGATTGGGTTAGAAC
EB27	Anti-sense primer; directly upstream of S. mutans UA159 comS start codon; 3' PstI site underlined: GCGTG added at 5' end to facilitate enzyme digest	GCGTGCTGCAGCCTGTTATTCTCCTTTCTTTTTGATATCATTCATTATAAATGATCCTTCA
EB28	Sense primer; ~500 bases upstream of S. pyogenes MGAS315 comR locus; underline is 5' SalI cut site behind a GCGTG to facilitate the enzyme digest	GCGTGGTCGACTGAGCGTATCATCACACCTGACACAACTATCTTGATTGACTACATGCTC
EB29	Anti-sense primer; directly upstream of S. pyogenes MGAS315 comS start codon; 3' PstI site underlined: GCGTG added at 5' end to facilitate enzyme digest	GCGTGCTGCAGCTTCTATCTCCAAAAAAATATTATTTATAAGAGATAGTATAGCTATAG
EB30	Sense primer; ~500 bases upstream of S. pyogenes M1 GAS comR locus; underline is 5' SalI cut site behind a CGTG to facilitate the enzyme digest	GCGTGGTCGACGAGCGTATCATCACACCTGACACAACTATCTTGATTGACTACATGCTCA
EB31	Anti-sense primer; directly upstream of S. pyogenes M1GAS comS start codon; underline is 3' Pst1 site; cgtg added at 5' end for enzyme digest	CGTGCTGCAGGGATAAAAACTCCTTAATAATTATTTTTTATATTAGGAATTATATCTTAC
EB36	Sense Primer; ~500 bp upstream of S. agalactiae A909 comR locus; underline is 5' SalI cut site; CGTG to facilitate the enzyme digest	GCGTGGTCGACATCTTGATTGATTACATGCT
EB37	Anti-sense primer; directly upstream of S. agalactiae A909 comS start codon; underline is 3' PstI site; CGTG to facilitate the enzyme digest	GCGTGCTGCAGCTACTTACCTCTTTCTCTTA
EB38	Sense Primer; ~500 bp upstream of S. suis 05ZYH33 comR locus; underline is 5' KpnI cut site; CGTG to facilitate the enzyme digest	GCGTGGGTACCACCATTTCACAGAAATCTTG
EB39	Anti-sense primer; directly upstream of S. suis 05ZYH33 comS start codon; underline is 3' PstI site; CGTG to facilitate the enzyme digest	GCGTGCTGCAGGTTACTAATCTCCTTTAATC
EB44	Sense Primer; ~500 bp upstream of S. dysgalactiae GGS comR locus; underline is 5' SalI cut site; CGTG to facilitate the enzyme digest	GCGTGGTCGACTTACTCCAGATACAACCATT
EB45	Anti-sense primer; directly upstream of S. dysgalactiae GGS comS start codon; underline is 3' PstI site; CGTG to facilitate the enzyme digest	GCGTGCTGCAGAGGTCAAAACTCCTTCAATT
EB123	Sense primer - bold sequence overlaps pERB5 (at KpnI site); amplifies first segment of S. suis point mutation inserts	GGGCGAATTGGGTACCACCATTTCACAGAAATCTTG
EB126	Anti-sense primer - bold overlaps pERB5 (at PstI site); amplifies second segment of S. suis point mutation inserts	CAAACTTCATACCTGCAGGTTACTAATCTCCTTTAATCTTTATG
EB185	Anti-sense primer - bold amplifes pERB5 to introduce K260A mutation in S. suis ComR	AAGTGCATATGCCCATTTTAATACACTAAC
EB186	Sense primer - bold amplifies pERB5 to introduce K260A mutation in S. suis ComR	AATGGGCATATGCACTTTTTGTGGATAAG
EB124	Anti-sense primer - bold amplifes pERB5 to introduce N220A mutation in S. suis ComR	ATTTTTTACTTCCTAATATAGCTACACAAGATAATAGC
EB125	Sense primer - bold amplifies pERB5 to introduce N220A mutation in S. suis ComR	CTATATTAGGAAGTAAAAAATATTACGAACCAATAC
EB127	Anti-sense primer - bold amplifes pERB5 to introduce R103A mutation in S. suis ComR	CTGTCATCATGGCATCTGCCTTTTCCGCC
EB128	Sense primer - bold amplifies pERB5 to introduce R103A mutation in S. suis ComR	GCAGATGCCATGATGACAGAAATCTATGAC
EB161	Anti-sense primer - bold amplifes pERB5 to introduce Q40A mutation in S. suis ComR	ACGAGTTAATGCGCGCACAGAGAGTTC
EB162	Sense primer - bold amplifies pERB5 to introduce Q40A mutation in S. suis ComR	TGCGCGCATTAACTCGTATTGAAGCAGG
EB163	Sense primer - bold amplifies pERB5 to introduce R19A mutation in S. suis ComR	CAATTAGCAGAATCTGCTAGTATGACACGTG
EB164	Anti-sense primer - bold amplifes pERB5 to introduce R19A mutation in S. suis ComR	GCAGATTCTGCTAATTGACGTACACG
EB165	Anti-sense primer - bold amplifes pERB5 to introduce Q28A mutation in S. suis ComR	GTCACAAAACGCTTCACGTGTCATACTAG
EB166	Sense primer - bold amplifies pERB5 to introduce Q28A mutation in S. suis ComR	GTGAAGCGTTTTGTGACGATGAACTG
EB167	Anti-sense primer - bold amplifes pERB5 to introduce T42A mutation in S. suis ComR	TTCAATACGAGCTAATTGGCGCACAGAG
EB168	Sense primer - bold amplifies pERB5 to introduce T42A mutation in S. suis ComR	CAATTAGCTCGTATTGAAGCAGGTGCTTC
EB169	Anti-sense primer - bold amplifes pERB5 to introduce R43A mutation in S. suis ComR	TGCTTCAATAGCAGTTAATTGGCGCAC
EB170	Sense primer - bold amplifies pERB5 to introduce R43A mutation in S. suis ComR	TTAACTGCTATTGAAGCAGGTGCTTCC
EB147	Sense primer - bold overlaps 5' pET-15b and amplifies pERB20/21/22/23/36/37/38/39/40 inserts	GCCGCGCGGCAGCCATATGGAGGTGTGGTTTATGAA
EB148	Anti-sense primer - bold overlaps 3' pET-15b and amplifies pERB20/21/22/23/36/37/38/39/40 inserts	CCGGATCCTCGAGCATTATTGATTGTCAACTCTCCAATC
