# Supplementary material for: Pheromone Recognition and Selectivity by ComR Proteins among Streptococcus Species
Source: PLoS Pathog. 2016 Dec 1;12(12):e1005979. doi: 10.1371/journal.ppat.1005979 (PMC5131902; doi:10.1371/journal.ppat.1005979)
Supplement: S2 Table — (XLSX) [file ppat.1005979.s008.xlsx]

## Sheet: Sheet1
Table S2. S. mutans UA159 derived strains used in study.
Strain name	Species	Plasmid	ComR expressed
ES3	S. mutans UA159	pMRW101	S. agalactiae 2603 v/r
ES6	S. mutans UA159	pMRW104	S. bovis SboB
ES7	S. mutans UA159	pMRW105	S. bovis 83
ES11	S. mutans UA159	pERB1	S. mutans UA159
ES12	S. mutans UA159	pERB2	S. pyogenes MGAS315
ES13	S. mutans UA159	pERB3	S. pyogenes MGAS5005
ES14	S. mutans UA159	pERB4	S. agalactiae A909
ES15	S. mutans UA159	pERB5	S. suis 015ZYH33
ES17	S. mutans UA159	pERB7	S. dysgalactiae subsp. equisimilis strain ATCC35666
ES15	S. mutans UA159	pERB5	S. suis 015ZYH33
ES50	S. mutans UA159	pERB20	S. suis 015ZYH33 K260A
ES51	S. mutans UA159	pERB21	S. suis 015ZYH33 N220A
ES52	S. mutans UA159	pERB22	S. suis 015ZYH33 R103A
ES57	S. mutans UA159	pERB36	S. suis 015ZYH33 Q40A
ES58	S. mutans UA159	pERB37	S. suis 015ZYH33 Q19A
ES59	S. mutans UA159	pERB38	S. suis 015ZYH33 Q28A
ES60	S. mutans UA159	pERB39	S. suis 015ZYH33 T42A
ES61	S. mutans UA159	pERB40	S. suis 015ZYH33 R43A
			`
