# Supplementary material for: Pheromone Recognition and Selectivity by ComR Proteins among Streptococcus Species
Source: PLoS Pathog. 2016 Dec 1;12(12):e1005979. doi: 10.1371/journal.ppat.1005979 (PMC5131902; doi:10.1371/journal.ppat.1005979)
Supplement: S3 Table — (XLSX) [file ppat.1005979.s009.xlsx]

## Sheet: Cloning table
Table S3. Plasmids used in this study.
Plasmid name	DNA template	Construction method	Plasmid backbone	Source of DNA template
pLZ12 spec	N/A	N/A	pLZ12	[1]
pWAR303	N/A	N/A		[2]
pET-15b	N/A	N/A		Novagen (EMD Millipore); http://www.emdmillipore.com
pMRW101	S. agalactiae 2603 v/r	Ligation	pWAR303	[3]
pMRW104	S. bovis SboB	Ligation	pWAR303	Personal gift from Donald Morrisson & Nicholas Heng
pMRW105	S. bovis Sbo 83	Ligation	pWAR303	Personal gift from Donald Morrisson & Nicholas Heng
pERB1	S. mutans UA159	Ligation	pWAR303	[4]
pERB2	S. pyogenes MGAS315	Ligation	pWAR303	[5,6]
pERB3	S. pyogenes MGAS5005	Ligation	pWAR303	[7]
pERB4	S. agalactiae A909	Ligation	pWAR303	[8]
pERB5	S. suis 01-18929 (100% ComR identity to strain 05ZYH33)	Ligation	pWAR303	[9]
pERB7	S. dysgalactiae subsp. equisimilis strain ATCC35666	Ligation	pWAR303	[10,11]; www.ATCC.org
pERB20	pERB5 (S. suis 05ZYH33 ComR) ComR K260A	Gibson Assembly	pWAR303	this study
pERB21	pERB5 (S. suis 05ZYH33 ComR) N220A	Gibson Assembly	pWAR303	this study
pERB22	pERB5 (S. suis 05ZYH33 ComR) R103A	Gibson Assembly	pWAR303	this study
pERB36	pERB5 (S. suis 05ZYH33 ComR) Q40A	Gibson Assembly	pWAR303	this study
pERB37	pERB5 (S. suis 05ZYH33 ComR) R19A	Gibson Assembly	pWAR303	this study
pERB38	pERB5 (S. suis 05ZYH33 ComR) Q28A	Gibson Assembly	pWAR303	this study
pERB39	pERB5 (S. suis 05ZYH33 ComR) T42A	Gibson Assembly	pWAR303	this study
pERB40	pERB5 (S. suis 05ZYH33 ComR) R43A	Gibson Assembly	pWAR303	this study
pERB15	pERB5	Gibson Assembly	pET-15b	this study
pERB30	pERB20	Gibson Assembly	pET-15b	this study
pERB31	pERB21	Gibson Assembly	pET-15b	this study
pERB32	pERB22	Gibson Assembly	pET-15b	this study
pERB43	pERB36	Gibson Assembly	pET-15b	this study
pERB44	pERB37	Gibson Assembly	pET-15b	this study
pERB51	pERB38	Gibson Assembly	pET-15b	this study
pERB46	pERB39	Gibson Assembly	pET-15b	this study
pERB47	pERB40	Gibson Assembly	pET-15b	this study
