# Supplementary material for: Pheromone Recognition and Selectivity by ComR Proteins among Streptococcus Species
Source: PLoS Pathog. 2016 Dec 1;12(12):e1005979. doi: 10.1371/journal.ppat.1005979 (PMC5131902; doi:10.1371/journal.ppat.1005979)
Supplement: S4 Table — (XLSX) [file ppat.1005979.s010.xlsx]

## Sheet: Cloning table
Table S3. Plasmid construction strategies used in this study.				v
Plasmid name	Use	Construction method	5' sense primer	5' sense primer sequence	5' anti-sense primer	5' anti-sense primer seqence*	3' sense primer	3' sense primer sequence*	3' anti-sense primer	3' anti-sense primer sequence	Double digest
pMRW101	S. agalactiae 2603 v/r WT ComR reporter plasmid	Ligation	LW5-26	GCGTGGTCGACCGTTAAGAACTTGACTGTCTTCCCGGAAAA	N/A	N/A	N/A	N/A	LW5-27	GCGTGACTAGTCACTATAATAAACTCCTAAATAATATTTTG	SpeI/SalI
pMRW104	S. bovis SboB WT ComR reporter plasmid	Ligation	DAM1067	GTGCGTCGACAAAAACTTGACTGTTTTCCCAGAAAATATG	N/A	N/A	N/A	N/A	DAM1068	GTGCCTGCAGTTGCTCCTTCTCCCCTTTCTCTAATTTC	PstI/SalI
pMRW105	S. bovis Sbo 83 WT ComR reporter plasmid	Ligation	DAM1065	GTGCGTCGACACAACAATCCTTATCGATTACATGCTTAAC	N/A	N/A	N/A	N/A	DAM1066	GTGCCTGCAGTATTAGCTTCCTCTCTCCTTTCCCAATTTC	PstI/SalI
pERB1	S. mutans UA159 WT ComR reporter plasmid	Ligation	EB26	GCGTGGTCGACGGCTGGATCTTGCGAGACTACTCTAAGACTAATCCAGATTGGGTTAGAAC	N/A	N/A	N/A	N/A	EB27	GCGTGCTGCAGCCTGTTATTCTCCTTTCTTTTTGATATCATTCATTATAAATGATCCTTCA	PstI/SalI
pERB2	S. pyogenes MGAS315 WT ComR reporter plasmid	Ligation	EB28	GCGTGGTCGACTGAGCGTATCATCACACCTGACACAACTATCTTGATTGACTACATGCTC	N/A	N/A	N/A	N/A	EB29	GCGTGCTGCAGCTTCTATCTCCAAAAAAATATTATTTATAAGAGATAGTATAGCTATAG	PstI/SalI
pERB3	S. pyogenes MGAS5005 WT ComR reporter plasmid	Ligation	EB30	GCGTGGTCGACGAGCGTATCATCACACCTGACACAACTATCTTGATTGACTACATGCTCA	N/A	N/A	N/A	N/A	EB31	CGTGCTGCAGGGATAAAAACTCCTTAATAATTATTTTTTATATTAGGAATTATATCTTAC	PstI/SalI
pERB4	S. agalactiae A909 WT ComR reporter plasmid	Ligation	EB36	GCGTGGTCGACATCTTGATTGATTACATGCT	N/A	N/A	N/A	N/A	EB37	GCGTGCTGCAGCTACTTACCTCTTTCTCTTA	PstI/SalI
pERB5	S. suis 01-18929 WT ComR reporter (100% ComR identity to strain 05ZYH33) plasmid	Ligation	EB38	GCGTGGGTACCACCATTTCACAGAAATCTTG	N/A	N/A	N/A	N/A	EB39	GCGTGCTGCAGGTTACTAATCTCCTTTAATC	PstI/KpnI
pERB7	S. dysgalactiae subsp. equisimilis strain ATCC35666 WT ComR reporter plasmid	Ligation	EB44	GCGTGGTCGACTTACTCCAGATACAACCATT	N/A	N/A	N/A	N/A	EB45	GCGTGCTGCAGAGGTCAAAACTCCTTCAATT	PstI/SalI
pERB20	Suis 05ZYH33 mutant K260A ComR reporter plasmid	Gibson Assembly	EB123	GGGCGAATTGGGTACCACCATTTCACAGAAATCTTG	EB185	AAGTGCATATGCCCATTTTAATACACTAAC	EB186	AATGGGCATATGCACTTTTTGTGGATAAG	EB126	CAAACTTCATACCTGCAGGTTACTAATCTCCTTTAATCTTTATG	N/A
pERB21	Suis 05ZYH33 mutant N220A ComR reporter plasmid	Gibson Assembly	EB123	GGGCGAATTGGGTACCACCATTTCACAGAAATCTTG	EB124	ATTTTTTACTTCCTAATATAGCTACACAAGATAATAGC	EB125	CTATATTAGGAAGTAAAAAATATTACGAACCAATAC	EB126	CAAACTTCATACCTGCAGGTTACTAATCTCCTTTAATCTTTATG	N/A
pERB22	Suis 05ZYH33 mutant R103A ComR reporter plasmid	Gibson Assembly	EB123	GGGCGAATTGGGTACCACCATTTCACAGAAATCTTG	EB127	CTGTCATCATGGCATCTGCCTTTTCCGCC	EB128	GCAGATGCCATGATGACAGAAATCTATGAC	EB126	CAAACTTCATACCTGCAGGTTACTAATCTCCTTTAATCTTTATG	N/A
pERB36	Suis 05ZYH33 mutant Q40A ComR reporter plasmid	Gibson Assembly	EB123	GGGCGAATTGGGTACCACCATTTCACAGAAATCTTG	EB161	ACGAGTTAATGCGCGCACAGAGAGTTC	EB162	TGCGCGCATTAACTCGTATTGAAGCAGG	EB126	CAAACTTCATACCTGCAGGTTACTAATCTCCTTTAATCTTTATG	N/A
pERB37	Suis 05ZYH33 mutant R19A ComR reporter plasmid	Gibson Assembly	EB123	GGGCGAATTGGGTACCACCATTTCACAGAAATCTTG	EB164	GCAGATTCTGCTAATTGACGTACACG	EB163	CAATTAGCAGAATCTGCTAGTATGACACGTG	EB126	CAAACTTCATACCTGCAGGTTACTAATCTCCTTTAATCTTTATG	N/A
pERB38	Suis 05ZYH33 mutant Q28A ComR reporter plasmid	Gibson Assembly	EB123	GGGCGAATTGGGTACCACCATTTCACAGAAATCTTG	EB165	GTCACAAAACGCTTCACGTGTCATACTAG	EB166	GTGAAGCGTTTTGTGACGATGAACTG	EB126	CAAACTTCATACCTGCAGGTTACTAATCTCCTTTAATCTTTATG	N/A
pERB39	Suis 05ZYH33 mutant T42A ComR reporter plasmid	Gibson Assembly	EB123	GGGCGAATTGGGTACCACCATTTCACAGAAATCTTG	EB167	TTCAATACGAGCTAATTGGCGCACAGAG	EB168	CAATTAGCTCGTATTGAAGCAGGTGCTTC	EB126	CAAACTTCATACCTGCAGGTTACTAATCTCCTTTAATCTTTATG	N/A
pERB40	Suis 05ZYH33 mutant R43A ComR reporter plasmid	Gibson Assembly	EB123	GGGCGAATTGGGTACCACCATTTCACAGAAATCTTG	EB169	TGCTTCAATAGCAGTTAATTGGCGCAC	EB170	TTAACTGCTATTGAAGCAGGTGCTTCC	EB126	CAAACTTCATACCTGCAGGTTACTAATCTCCTTTAATCTTTATG	N/A
pERB15	Suis 05ZYH33 ComR expression plasmid	Gibson Assembly	EB147	GCCGCGCGGCAGCCATATGGAGGTGTGGTTTATGAA	N/A	N/A	N/A	N/A	EB148	CCGGATCCTCGAGCATTATTGATTGTCAACTCTCCAATC	N/A
pERB30	Suis 05ZYH33 K260 ComR mutant expression plasmid	Gibson Assembly	EB147	GCCGCGCGGCAGCCATATGGAGGTGTGGTTTATGAA	N/A	N/A	N/A	N/A	EB148	CCGGATCCTCGAGCATTATTGATTGTCAACTCTCCAATC	N/A
pERB31	Suis 05ZYH33 N220A ComR expression plasmid	Gibson Assembly	EB147	GCCGCGCGGCAGCCATATGGAGGTGTGGTTTATGAA	N/A	N/A	N/A	N/A	EB148	CCGGATCCTCGAGCATTATTGATTGTCAACTCTCCAATC	N/A
pERB32	Suis 05ZYH33 R103A ComR mutant expression plasmid	Gibson Assembly	EB147	GCCGCGCGGCAGCCATATGGAGGTGTGGTTTATGAA	N/A	N/A	N/A	N/A	EB148	CCGGATCCTCGAGCATTATTGATTGTCAACTCTCCAATC	N/A
pERB43	Suis 05ZYH33 Q40A ComR mutant expression plasmid	Gibson Assembly	EB147	GCCGCGCGGCAGCCATATGGAGGTGTGGTTTATGAA	N/A	N/A	N/A	N/A	EB148	CCGGATCCTCGAGCATTATTGATTGTCAACTCTCCAATC	N/A
pERB44	Suis 05ZYH33 R19A ComR mutant expression plasmid	Gibson Assembly	EB147	GCCGCGCGGCAGCCATATGGAGGTGTGGTTTATGAA	N/A	N/A	N/A	N/A	EB148	CCGGATCCTCGAGCATTATTGATTGTCAACTCTCCAATC	N/A
pERB51	Suis 05ZYH33 Q28A ComR mutant expression plasmid	Gibson Assembly	EB147	GCCGCGCGGCAGCCATATGGAGGTGTGGTTTATGAA	N/A	N/A	N/A	N/A	EB148	CCGGATCCTCGAGCATTATTGATTGTCAACTCTCCAATC	N/A
pERB46	Suis 05ZYH33 T42 ComR mutant expression plasmid	Gibson Assembly	EB147	GCCGCGCGGCAGCCATATGGAGGTGTGGTTTATGAA	N/A	N/A	N/A	N/A	EB148	CCGGATCCTCGAGCATTATTGATTGTCAACTCTCCAATC	N/A
pERB47	Suis 05ZYH33 R43A ComR mutant expression plasmid	Gibson Assembly	EB147	GCCGCGCGGCAGCCATATGGAGGTGTGGTTTATGAA	N/A	N/A	N/A	N/A	EB148	CCGGATCCTCGAGCATTATTGATTGTCAACTCTCCAATC	N/A
*Bold underlined residues represent site of mutagenesis to convert codon to alanine
